# Supplementary material for: Pathophysiological Mechanisms Underlying Sarcopenia and Sarcopenic Obesity: A Systematic Review and Meta-Analysis of Biomarker Evidence
Source: Int J Mol Sci. 2025 May 26;26(11):5113. doi: 10.3390/ijms26115113 (PMC12154750; doi:10.3390/ijms26115113)
Supplement: Supplementary file 1 [file ijms-26-05113-s001.zip]

Archive with 1 entries (1 files):
- ijms-3609159-supplementary.pdf
